# Supplementary material for: Antioxidant Activity and Cytotoxicity against Cancer Cell Lines of the Extracts from Novel Xylaria Species Associated with Termite Nests and LC-MS Analysis
Source: Antioxidants (Basel). 2021 Sep 29;10(10):1557. doi: 10.3390/antiox10101557 (PMC8533195; doi:10.3390/antiox10101557)
Supplement: Supplementary file 1 [file antioxidants-10-01557-s001.zip]

Archive with 1 entries (1 files):
- antioxidants-1386172-supplementary.pdf
